# Supplementary material for: Tracing the early dispersal of reindeer in southern Sweden: Chronology, habitat, and human interaction (c. 12,000–7000 BCE)
Source: Holocene. 2026 Mar 11;36(5-6):607–23. doi: 10.1177/09596836261422209 (PMC13258190; doi:10.1177/09596836261422209)
Supplement: sj-xlsx-1-hol-10.1177_09596836261422209 – Supplemental material for Tracing the early dispersal of reindeer in southern Sweden: Chronology, habitat, and human interaction (c. 12,000–7000 BCE) [file sj-xlsx-1-hol-10.1177_09596836261422209.xlsx]

## Sheet: table S1
Table S1. Results with accepted values of the analysed reindeer in this study. This table contains results from stable δ13C and δ15N isotope and 14C analysis of reindeer from Southern and Western Sweden. Previous radiocarbon results are also reported here (Magnell et al., 1999; Aaris-Sørensen et al., 2007; Sommer et al., 2011). Struck-out samples are sample that did not fulfil the quality criteri…
Landscape	Parish	Site	Lat.	Long.	inv. nr	Individual	Context	Element	Bone powder (mg)	Collagen (mg)	Collagen (%)	d13C (‰)	d15N (‰)	% C	% N	C/N	14C-date (BP)	s.d. (BP)	14C lab-ID	Other 14C-dates	Date measurement	Cal BCE (1 sigma) - MIN	Cal BCE (1 sigma) - MAX	Cal BCE (2 sigma) - MIN	Cal BCE (2 sigma) - MAX	Cal BCE Median	Sigma	Cal BP (2 sigma) - MAX	Cal BP (2 sigma) - MIN	Cal BP Median	REF
Skåne	Arrie	Arrie	13.08	55.51	Lzzz/3527	Kat 121	Bog	Shed antler	85.25	1.5	1.75953	-22.9596	1.104	36.2832	7.7996	5.42725	10480	110	Ua-2278												This study
Skåne	Önnarp	Sote mosse	13.43	55.45	SGU 1008	C1 143A:307:24		Shed antler	67.95	1.88	2.76674	-18.374	0.726	52.7974	nd	nd	11090	120	St-12966												Sommer et al. 2011; This study
Skåne	Önnarp	Sote mosse	13.43	55.45	SGU 1013	C1943A:307:24		Shed antler	81.51	4.61	5.65575	-18.237	0.834	47.6414	26.8904	2.06697	9735	100	St-12971												Sommer et al. 2011; This study
Skåne	Maglarp	Albäckborg	55.3881	13.0913	Lzzz/3550	Kat 157		Shed antler	100.12	5.9	5.89293	-19.6044	0.705	40.7798	13.896	3.42376	10918	53	UBA-51871		2023-10-12	-10934	-10810	-11036	-10792	-10873	62	12985	12741	12863	This study
Skåne	Falsterbo	Falsterbokanalen	55.3983	12.9445	Lzzz/5035			Shed antler	67.81	0.46	0.678366	-18.234	0.752	39.92	13.4373	3.46597	9155	53	UBA-51536		2023-09-07	-8428	-8290	-8544	-8278	-8376	72	10493	10227	10360	This study
Skåne	Falsterbo	Falsterbokanalen	55.3983	12.9445	Lzzz/5031			Shed antler	76.12	5.46	7.17288	-18.023	1.269	38.1686	13.4901	3.30095	9576	55	UBA-51537		2023-09-07	-9131	-8817	-9207	-8772	-8983	123	11156	10721	10938.5	This study
Skåne	Falsterbo	Falsterbokanalen	55.3983	12.9445	Lzzz/5031	nr 46		Radius	63.82	3.89	6.09527	-17.92	0.859	43.2044	15.0679	3.34519	11140	61	UBA-51538		2023-09-07	-11206	-11024	-11216	-10958	-11107	73	13165	12907	13036	This study
Skåne	Falsterbo	Falsterbokanalen	55.3983	12.9445	Lzzz/5031	nr 45		Radius	138.23	1.44	1.04174	-19.627	1.351	35.6986	12.3482	3.37282	9182	50	UBA-51539		2023-09-07	-8453	-8300	-8547	-8289	-8395	73	10496	10238	10367	This study
Skåne	Falsterbo	Falsterbokanalen	55.3983	12.9445	Lzzz/5031	nr 52		Tibia	73.41	1.3	1.77088	-19.19	1.512	40.3377	13.5861	3.46387	10752	61	UBA-51540		2023-09-07	-10806	-10755	-10874	-10675	-10780	37	12823	12624	12723.5	This study
Skåne	Falsterbo	Falsterbokanalen	55.3983	12.9445	Lzzz/5031	nr 49		Tibia	70.87	2.82	3.97912	-18.766	1.672	38.5227	13.5882	3.30752	9435	54	UBA-51541		2023-09-07	-8777	-8631	-9116	-8557	-8719	118	11065	10506	10785.5	This study
Skåne	Löderup	Hagesta mosse	55.3993	14.1633	Lzzz/3538	Kat 143		Shed antler	74.58	2.86	3.83481	-18.456	0.762	42.0384	13.8527	3.54044	10041	66	UBA-52227		2024-02-09	-9777	-9449	-9866	-9331	-9604	142	11815	11280	11547.5	This study
Skåne	Gylle	Annarps mosse nr 2	55.4188	13.2162	Lzzz/3552	Kat 235		Shed antler	92.56	7.53	8.13526	-18.0356	0.828	40.4987	13.817	3.41959	9849	40	Ua-76719		2023-01-31	-9320	-9261	-9442	-9247	-9299	42	11391	11196	11293.5	This study
Skåne	Glemmingebro	Ingelstorp	55.4216	14.0111	Lzzz/3171	Kat 3	Bog	Shed antler	81.25	3.73	4.59077	-17.8312	0.646	38.9141	13.2292	3.43179	9784	38	Ua-76715		2023-01-31	-9287	-9247	-9308	-9222	-9265	26	11257	11171	11214	This study
Skåne	Glemmingebro	Ingelstorp	55.4216	14.0111	Lzzz/3214		Bog	Antler and cranium	62.21	3.52	5.65825	-19.3033	1.435	37.7537	12.2735	3.58871	9353	49	UBA-51863		2023-10-12	-8706	-8552	-8761	-8462	-8618	77	10710	10411	10560.5	This study
Skåne	Skivarp	Almaröds mosse	55.4235	13.5285	Lzzz/3609	Kat 92		Shed antler	53.38	5.75	10.7718	-19.2	0.87	41.92	15.57	3.14108	9247	49	UBA-51878		2023-10-12	-8553	-8351	-8615	-8305	-8464	82	10564	10254	10409	This study
Skåne	Harlösa	Harlösa	55.43	13.31	LUHM B	Reindeer baton	Bog	Antler				-20.8	-	-	-	-	3350	70		OxA-2790 & OxA-4012											Hedges et al. 1995
Skåne	Balkåkra	Svarte	55.4304	13.7187	Lzzz/4528			Shed antler	52.19	2.24	4.29201	-19.18	0.21	41.2	14.95	3.21516	-	-													This study
Skåne	Anderslöv	Anderslöv	55.4384	13.3087	Lzzz/3620	Kat 158		Antler	64.93	3.25	5.00539	-19.24	1.4	42.59	16.18	3.07097	10070	49	UBA-51879		2023-10-12	-9800	-9455	-9870	-9402	-9662	127	11819	11351	11585	This study
Skåne	Anderslöv	Anderslöv	55.4384	13.3087	SGU 1017	C1143:337:47		Shed antler	72.26	0.75	1.03792	-18.423	4.853	46.4193	16.1601	3.35121	9441	58	UBA-51546	St-12974 (9780±105 BP)	2023-09-07	-8794	-8631	-9119	-8557	-8729	131	11607	10769	11188	This study
Skåne	Västra Nöbbelöv	Tingaröds mosse	55.4384	13.5957	Lzzz/3562	Kat 87		Shed antler	50.6	3.86	7.62846	-18.17	0.76	40.7	16.05	2.95846	9550	49	UBA-52589		2024-02-20	-9122	-8796	-9161	-8744	-8962	123	11110	10693	10911	This study
Skåne	Sjörup	Sjörup	55.4393	13.6453	Lzzz/3563	Kat 102		Shed antler	52.1	5.55	10.6526	-19.15	0.47	39.57	15.2	3.03717	9807	70	UBA-52234		2024-02-09	-9361	-9222	-9512	-8930	-9278	100	11461	10879	11227	This study
Skåne	Sjörup	Slimminge torvmosse	55.4393	13.6453	Lzzz/3569	Kat 53		Shed antler	74.31	4.52	6.08263	-18.616	1.063	42.6579	13.7713	3.61387															This study
Skåne	Sjörup	Sjörup	55.4393	13.6453	Lzzz/3615	Kat 103		Shed antler	79.66	1.28	1.60683	-18.053	0.381	39.489	13.493	3.41441	10003	75	UBA-52241		2024-02-09	-9739	-9371	-9858	-9306	-9552	146	11807	11255	11501	This study
Skåne	Grönby	Grönby	55.4401	13.3542	Lzzz/3548	Kat 1	Bog	Shed antler	60.6	7.27	11.9967	-18.36	0.71	41.72	16.22	3.00082	9701	67	UBA-52230		2024-02-09	-9266	-8929	-9294	-8835	-9156	135	11243	10784	11105	This study
Skåne	Skurup	Lindby	55.447	13.5016	Lzzz/3546	Kat 16		Antler	45.84	2.45	5.34468	-	-	-	-	-															This study
Skåne	Lilla Slågarp	Annarps torvmosse	55.4492	13.1684	Lzzz/3541	Kat 44		Shed antler	82.93	1.16	1.39877	-18.8	1.168	31.7589	10.4806	3.5353	9742	45	UBA-52592		2024-02-20	-9286	-9207	-9299	-8941	-9238	80	11248	10890	11187	This study
Skåne	Lilla Slågarp	Annarps torvmosse	55.4492	13.1684	Lzzz/3037	Kat 57		Cranium	69.3	0.53	0.764791	-18.954	1.349	49.5618	15.3814	3.75922															This study
Skåne	Lilla Slågarp	Annarp	55.4493	13.1666	Lzzz/3249	Kat 7		Antler	61.96	2.87	4.63202	-18.9164	0.881	39.0552	12.2612	3.71615	8511	51	UBA-50518		2023-05-31	-7587	-7538	-7598	-7493	-7556	31	9547	9442	9494.5	This study
Skåne	Lilla Slågarp	Annarp	55.4493	13.1666	Lzzz/3543	Kat 143		Shed antler	135.05	3.24	2.39911	-18.6269	1.055	38.4733	12.9089	3.4771	9746	51	UBA-51870		2023-10-12	-9290	-9200	-9307	-8929	-9237	91	11256	10878	11067	This study
Skåne	Ystad	Södra Vallösa mosse	55.4512	13.6552	Lzzz/3236	Kat 10		Antler	78.81	4.68	5.93833	-18.8874	1.317	39.5222	13.2476	3.48056	9691	55	UBA-50517		2023-05-31	-9253	-8935	-9283	-8844	-9160	129	11232	10793	11012.5	This study
Skåne	Stora Slågarp	Stora Slågarp	55.4526	13.1583	Lzzz/3554	nd		Vertebra	94.81	0.69	0.727771	-	-	-	-	-															This study
Skåne	Stora Slågarp	Stora Slågarp	55.4526	13.1583	Lzzz/3625	Kat 141		MC 3	78.57	2.61	3.32188	-18.39	1.43	49.0323	16.9957	3.36582	10032	63	UBA-51883		2023-10-12	-9750	-9406	-9860	-9329	-9591	138	11809	11278	11543.5	This study
Skåne	Sjörup	Södra Vallösa mosse	55.455	13.6612	Lzzz/3612	Kat 104		Antler	62.93	1.56	2.47894	-20.77	1.84	41.55	15.7	3.08758	8588	65	UBA-52239		2024-02-09	-7711	-7539	-7769	-7515	-7613	72	9718	9464	9562	This study
Skåne	Bjäresjö	Gamle mosse	55.4612	13.7577	Lzzz/3536	Kat 122	Bog	Shed antler	87.65	4.76	5.43069	-18.543	0.643	36.7737	12.5285	3.42441	10921	60	UBA-51869		2023-10-12	-10941	-10809	-11105	-10792	-10881	71	13054	12741	12897.5	This study
Skåne	Trelleborg	Näsbyholmssjön	55.4618	13.4713	Lzzz/4544			Ossa longa	50.32	3.11	6.18045	-	-	-	-	-												12433	11255	11844	This study
Skåne	Örsjö	Örsjödal	55.4631	13.5778	Lzzz/3531	Kat 160		Antler	59.88	2.71	4.52572	-21.75	0.74	41.66	13.56	3.58432	8235	38	Ua-74069			-7333	-7178	-7454	-7079	-7253	85	9403	9028	9215.5	This study
Skåne	Örsjö	Örsjödal	55.4631	13.5778	Lzzz/3531	Kat 160		Antler	74.1	1.7	2.2942	-19.1812	0.754	38.4367	13.0271	3.44227															This study
Skåne	Villie	Katslösa	55.4665	13.6074	Lzzz/3529	Kat 137		Shed antler	88.77	3.42	3.85265	-19.0231	0.661	37.7266	12.8991	3.4122	10301	59	UBA-51867		2023-10-12	-10488	-9986	-10516	-9881	-10144	177	12465	11830	12147.5	This study
Skåne	Östra Grevie	Östra Grevie	55.4691	13.139	Lzzz/3608	Kat 139		Antler	61.95	0.72	1.16223	-19.4	0.27	32.96	12.74	3.01832															This study
Skåne	Skurup	Saritslöv	55.4745	13.4868	Lzzz/3567	Kat 78		Shed antler	68.42	1.71	2.49927	-18.51	0.89	38.5	15.59	2.88112	9961	71	UBA-52235		2024-02-09	-9657	-9313	-9781	-9290	-9488	138	11708	11241	11474.5	This study
Skåne	Skurup	Saritslöv	55.4745	13.4868	Lzzz/3573	Kat 73		Antler	58.32	3.28	5.62414	-18.5643	0.869	41.7445	13.6636	3.56435	9617	77	UBA-52238		2024-02-09	-9208	-8844	-9246	-8778	-9003	136	11195	10727	10952	This study
Skåne	Skurup	Saritslöv	55.4745	13.4868	Lzzz/3618	Kat 77		Shed antler	72.5	1.17	1.61379	-19.01	1.44	41.25	15.12	3.18287	9818	64	UBA-52243		2024-02-09	-9326	-9232	-9451	-9151	-9286	80	11400	11100	11235	This study
Skåne	Skurup	Saritslöv	55.4745	13.4868	Lzzz/3619	Kat 76		Antler	61.17	2.46	4.02158	-19.62	0.99	40.61	16.32	2.90308	9889	64	UBA-50520		2023-05-31	-9446	-9274	-9662	-9245	-9363	109	11611	11194	11402.5	This study
Skåne	Bollerup	Bollerup	55.4767	14.0442	Lzzz/3613	Kat 75	Bog	Shed antler	69.28	3.08	4.44573	-18.83	0.44	39.24	15.67	2.92151	10068	40	Ua-76720		2023-01-31	-9796	-9456	-9864	-9448	-9663	119	11813	11397	11605	This study
Skåne	Vellinge	Månstorps torvmosse	55.4769	13.1362	Lzzz/3216	Kat 23		Antler	114.51	6.23	5.44057	-18.69	1.73	42.93	17.21	2.91023	9354	48	UBA-52586		2024-02-20	-8706	-8553	-8758	-8465	-8619	75	10707	10414	10568	This study
Skåne	Skurup	Djurholmen	55.4775	13.5175	Lzzz/3565	Kat 129		Shed antler	54.89	3.04	5.53835	-18.3392	1.16	42.8337	14.4375	3.46132	9899	50	UBA-51876		2023-10-12	-9443	-9291	-9656	-9256	-9358	89	11605	11205	11405	This study
Skåne	Skurup	Skurup köping	55.4779	13.4925	Lzzz/3614	Kat 80		Shed antler	55.68	1.66	2.98132	-18.47	1.02	36.48	14.59	2.91707	9548	75	UBA-52240		2024-02-09	-9125	-8773	-9218	-8656	-8950	144	11167	10605	10899	This study
Skåne	Skurup	Hylteberga mosse.	55.4845	13.5387	Lzzz/3248	Kat 6		Antler	76.39	3.8	4.97447	-19.9426	0.518	39.5239	11.7401	3.92765	9026	53	UBA-51864		2023-10-12										This study
Skåne	Skurup	Hylteberga II	55.4845	13.5387	LUHM 22951	LUHM	Bog	Shed antler	82.25	1.44	1.75076	-18.6668	0.386	32.16	10.9694	3.42044	9951	47	UBA-52591		2024-02-20	-9650	-9310	-9735	-9294	-9426	113	11684	11243	11375	This study
Skåne	Svedala	Aggarp	55.5042	13.2311	Lzzz/3558	Kat 115		Shed antler	54.8	4.83	8.81387	-18.28	0.59	40.85	15.98	2.98237	9244	47	UBA-52588		2024-02-20	-8551	-8351	-8612	-8305	-8460	80	10561	10254	10409	This study
Skåne	Gustav	Börringe	55.5045	13.3199	LUHM	B10		Shed antler	60.31	1.08	1.79075	-19.3468	1.205	39.3102	13.6078	3.37026	9819	68	UBA-52244	Lu-3258 (9920±110 BP)	2024-02-09	-9361	-9231	-9650	-8948	-9288	92	11599	10897	11237	Sommer et al. 2011, this study
Skåne	Gustav	Börringe	55.5045	13.3199		B13		Shed antler	50.61	1.25	2.46987	-18.6662	0.595	40.821	14.2126	3.35085	11430	130	Lu-3256			-11468	-11230	-11626	-11150	-11362	117	13575	13099	13311	Sommer et al. 2011, this study
Skåne	Gustav	Börringe	55.5045	13.3199		B9		Antler	67.33	3.5	5.19828	-	-	-	-	-	9830	110	Lu-3257			-9651	-9158	-9779	-8852	-9320	199	11728	10801	11264.5	Sommer et al. 2011, this study
Skåne	Gustav	Börringe	55.5045	13.3199		B7		Antler	66.89	8.32	12.4383	-21.955	-0.282	42.6225	11.0762	4.48948	11190	100	Lu-3259												Sommer et al. 2011, this study
Skåne	Gustav	Börringe	55.5045	13.3199		B8		Antler	52.71	1.68	3.18725	-18.819	1.428	32.0159	10.8815	3.43259	10350	120	Lu-3268			-10520	-10003	-10673	-9803	-10247	234	12622	11752	12187	Sommer et al. 2011, this study
Skåne	Gustav	Börringe	55.5045	13.3199		B11		Antler	55.5	1.39	2.5045	-19.197	0.716	42.1207	14.4906	3.39121	11540	130	Lu-3263			-11628	-11306	-11791	-11214	-11457	128	13740	13163	13406	Sommer et al. 2011, this study
Skåne	Sjörup	Slimminge	55.5112	13.54	Lzzz/3544	Kat 109		Shed antler	93.76	1.61	1.71715	-19.06	1.02	42.24	16.6	2.96867	9723	61	UBA-52228		2024-02-09	-9285	-8953	-9301	-8850	-9195	125	11250	10799	11144	This study
Skåne	Sjörup	Slimminge	55.5112	13.54	Lzzz/3616	Kat 132		Shed antler	62.9	1.29	2.05087	-	-	-	-	-															This study
Skåne	Svedala	Svedala	55.5116	13.2315	Lzzz/3534	Kat 47		Shed antler	84.22	3.47	4.12016	-18.5438	0.953	39.1362	13.3605	3.41746	10107	71	UBA-51868		2023-10-12	-9879	-9456	-9988	-9402	-9723	158	11937	11351	11644	This study
Skåne	Glimminge	Bolshög	55.5131	14.2382	SGU	C1143A:313:44		Shed antler	80.62	2.24	2.77847	-18.171	0.515	47.9535	16.8808	3.31417	10006	54	UBA-51542		2023-09-07	-9737	-9384	-9788	-9322	-9546	127	11737	11271	11504	This study
Skåne	Arrie	Risebjer	55.5174	13.1004		B22	Gravel pit	Antler	60.65	1.13	1.86315	-18.7669	0.12	36.5522	12.6344	3.37525	11500	130	Lu-3265			-11541	-11293	-11652	-11170	-11423	123	13601	13119	13372	Sommer et al. 2011, this study
Skåne	Arrie	Risebjer	55.5174	13.1004		B21	Gravel pit	Antler	66.96	1.74	2.59857	-19.8514	1.537	34.2476	11.714	3.41091	11220	130	Lu-3255			-11348	-11049	-11446	-10884	-11178	133	13395	12833	13114	Sommer et al. 2011, this study
Skåne	Arrie	Risebjer	55.5174	13.1004		B23	Gravel pit	Antler	56.59	5.74	10.1431	-18.852	0.772	34.0227	11.6869	2.9112	10120	120	Lu-3260												Sommer et al. 2011, this study
Skåne	Arrie	Arrie	55.524	13.0901	Lzzz/3571	Kat 163		Antler	52	3.18	6.11538	-18.79	0.68	41.61	16	3.03406	10107	69	UBA-52236		2024-02-09	-9878	-9456	-9987	-9405	-9724	155	11936	11354	11645	This study
Skåne	Glostorp	Glostorp	55.5259	13.042	Lzzz/3549	Kat 134	Bog	Shed antler	78.58	4.68	5.95571	-18.768	0.029	37.3424	12.8787	3.38279	11496	67	UBA-50521		2023-05-31	-11495	-11364	-11547	-11242	-11424	70	13496	13191	13373	This study
Skåne	Östra Tommarp	Tomarps torvmosse	55.5263	14.2081	Lzzz/3519	Kat 164		Antler or cranium	53.69	2.6	4.84262	-19.8404	1.27	36.6968	12.3356	3.47069	9493	57	UBA-51866		2023-10-12	-9117	-8651	-9126	-8629	-8822	150	11075	10578	10826.5	This study
Skåne	Östra Tommarp	Tomarps torvmosse	55.5263	14.2081	Lzzz/3519	Kat 164		Antler or cranium	63.04	3.1	4.91751	-18.9391	1.635	36.3513	11.8941	3.56561															This study
Skåne	Bönarp	Skabersjö	55.5375	13.1498	LUHM 29234	LUHM		Antler	95.06	2.14	2.25121	-19.9609	1.072	37.4393	12.9314	3.37776	9868	62	UBA-51881		2023-10-12	-9440	-9260	-9656	-9233	-9335	95	11605	11182	11393.5	This study
Skåne	Bönarp	Skabersjö	55.5375	13.1498	MHM 6481	F		Femur dx	92.63	3.07	3.31426	-17.99	1.323	42.1461	14.614	3.36461	9964	64	UBA-51882		2023-10-12	-9656	-9316	-9759	-9292	-9484	133	11708	11241	11474.5	This study
Skåne	Bönarp	Skabersjö	55.5375	13.1498	MHM 6479	D		Shed antler	138.34	0.86	0.621657	-	-	-	-	-															This study
Skåne	Bönarp	Skabersjö	55.5375	13.1498	MHM 6480	E		Shed antler	79.79	0.65	0.814638	-	-	-	-	-															This study
Skåne	Skabersjö	Skabersjö	55.5375	13.1498	Lzzz/4521			Antler	72.57	0.38	0.523632	-	-	-	-	-															This study
Skåne	Simrishamn	Smedstorp	55.54	14.12	-	C1143:313:44		Shed antler	95.87	0.83	0.865756	-18.356	0.904	42.8204	15.0381	3.32204	9654	53	UBA-51543		2023-09-07	-9234	-8872	-9252	-8829	-9069	129	11201	10778	10989.5	This study
Skåne	Häckeberga	Gyllebo	55.543	13.4733	Lzzz/3537	Kat 81		Shed antler	70.54	1.9	2.69351	-19.3108	0.107	60.2722	20.7239	3.39306	10756	52	UBA-52587		2024-02-20	-10803	-10766	-10868	-10725	-10783	26	12817	12674	12745.5	This study
Skåne	Simrishamn	Tommarpsån	55.561	14.3491	ÖM 2739	ÖM 2739		Shed antler	56.68	4.76	8.39802	-	-	-	-	-															This study
Skåne	Tryde	Tryde	55.5705	13.931	Lzzz/3568	Kat 156		Shed antler	60.62	3.39	5.59221	-18.8023	1.004	40.5256	13.3531	3.54075	10565	67	UBA-52231		2024-02-09	-10735	-10540	-10779	-10256	-10646	106	12728	12205	12595	This study
Skåne	Malmö	Husie	55.5784	13.0887	Lzzz/3539	Kat 88	Bog	Shed antler	92.03	3.67	3.98783	-18.0912	1.171	40.0086	13.6056	3.43071	9763	57	UBA-50522		2023-05-31	-9297	-9213	-9325	-8926	-9248	89	11274	10875	11074.5	This study
Skåne	Malmö	Husie	55.5784	13.0887	MHM 6478	C	Bog	Shed antler	81.07	1.15	1.41853	-	-	-	-	-															This study
Skåne	Spjutstorp	Spjutstorp	55.5801	14.0228	Lzzz/3532	Kat 151		Shed antler	75.81	3.54	4.66957	-18.6804	1.095	40.1579	13.774	3.40139	11552	44	Ua-76718		2023-01-31	11515	11406	11545	11370	11466	50	13496	13319	13407.5	Magnell et al. 1999 / This study
Skåne	Österlen	ÖM:a	55.5804	14.0927				Shed antler	54.55	2.21	4.05133	-18.2155	1.015	42.0234	14.6676	3.34256	10150	120	LU-3247	St-13054 (9100±100 BP)		-10021	-9454	-10498	-9326	-9819	272	12447	11275	11861	Sommer et al. 2011, this study
Skåne	Österlen	ÖM:b	55.5804	14.0927				Antler	53.57	2.63	4.90946	-19.3082	1.069	42.3705	14.605	3.38461	10000	120	Lu-3250	St-13055 (9730±100 BP)		-9739	-9367	-9856	-9304	-9548	146	11930	11213	11571.5	Sommer et al. 2011, this study
Skåne	Tranås	Rans mosse	55.5809	14.0945		ÖM 3122		Antler	60.16	2.02	3.35771	-17.8366	1.088	36.758	12.6928	3.37864	9990	120	Lu-3252			-9741	-9321	-9977	-9257	-9565	195	11926	11206	11566	Sommer et al. 2011, this study
Skåne	Bara	Bara	55.5818	13.1953	Lzzz/3556	Kat 89	Bog	Shed antler	76.36	2.81	3.67994	-18.8222	1.001	41.326	13.7131	3.51589	9812	73	UBA-52233		2024-02-09	-9364	-9225	-9652	-8930	-9283	108	11601	10879	11232	This study
Skåne	Bara	Bara	55.5818	13.1953	MHM 6477	B		Ossa longa	65.1	0.85	1.30568	-20.652	0.867	41.3368	10.5774	4.55937															This study
Skåne	Torup	Bara	55.5818	13.1953	Lzzz/3555	Kat 1		Shed antler	61.46	4.51	7.33811	-21.0133	1.033	40.0392	10.3257	4.52391															This study
Skåne	Genarp	Häckeberga	55.582	13.4341	Lzzz/3530	Kat 46	Bog	Shed antler	74.41	3.84	5.1606	-18.9104	0.574	38.2784	13.0829	3.41348	10301	40	Ua-76717		2023-01-31	-10479	-9990	-10510	-9890	-10114	162	12459	11839	12149	This study
Skåne	Genarp	Häckeberga	55.582	13.4341	Lzzz/3821	Kat 83	Trench	Shed antler	60.31	1.78	2.95142	-23.5576	1.435	36.3264	7.29146	5.81239															This study
Skåne	Gladsax	Örnaberga	55.5844	14.2725	ÖM 2425	ÖM 2425	Bog	Shed antler	85.4	1.22	1.42857	-18.645	0.467	41.5458	14.3514	3.37736	9870	110	Lu-3266			-9655	-9236	-9857	-8941	-9389	187	11806	10890	11338	Sommer et al. 2011, this study
Skåne	Lindby	Hässleberga I	55.5884	13.319	Lzzz/4161	H1:4	Kettle hole (H:1)	Antler	79.81	7.31	9.15925	-22.3991	0.078	34.7871	8.05152	5.04067															This study
Skåne	Lindby	Hässleberga I	55.5884	13.319	Lzzz/4162	H1:6	Kettle hole (H:1)	Antler	59.51	1.8	3.0247	-19.7974	1.05	36.7007	12.263	3.49159	10128	46	UBA-52570		2024-02-20	-9882	-9671	-9986	-9455	-9793	120	11935	11404	11742	This study
Skåne	Lindby	Hässleberga I	55.5884	13.319	Lzzz/4163	H1:15	Kettle hole (H:1)	Phalang	55.89	3.52	6.29809	-18.26	1.15	41.11	14.52	3.30315															This study
Skåne	Lindby	Hässleberga I	55.5884	13.319	Lzzz/4164	H1:17	Kettle hole (H:1)	Humerus	70.62	6.01	8.51034	-22.94	1.81	39.56	8.36	5.52073	10640	120	LuA-4494												Magnell et al. 1999, this study
Skåne	Lindby	Hässleberga I	55.5884	13.319	Lzzz/4165	H1:21	Kettle hole (H:1)	Antler	95.78	13.76	14.3663	-22.2611	1.542	37.9071	9.81113	4.50764															This study
Skåne	Lindby	Hässleberga I	55.5884	13.319	Lzzz/4166	H1:34	Kettle hole (H:1)	Metatarsal dx	50.45	1.07	2.12091	-19.15	1.13	37.44	14.98	2.91589															This study
Skåne	Lindby	Hässleberga I	55.5884	13.319	Lzzz/4167	H1:37	Kettle hole (H:1)	Metacarpal sin	82.95	6.3	7.59494	-21.21	2.34	40.41	10.18	4.63114															This study
Skåne	Lindby	Hässleberga I	55.5884	13.319	Lzzz/4168	H1:38	Kettle hole (H:1)	Metacarpal dx	75.84	8.46	11.1551	-21.6	1.54	40.81	10.46	4.55178															This study
Skåne	Lindby	Hässleberga I	55.5884	13.319	Lzzz/4169	H1:39	Kettle hole (H:1)	Radius dx	66.07	7.28	11.0186	-21.95	2.79	40.27	9.31	5.04637															This study
Skåne	Lindby	Hässleberga I	55.5884	13.319	Lzzz/4170	H1:40	Kettle hole (H:1)	Mandibula dx	95.53	12.5	13.0849	-21.7	1.01	40.95	10.71	4.46078															This study
Skåne	Lindby	Hässleberga I	55.5884	13.319	Lzzz/4171	H1:42	Kettle hole (H:1)	Scapula	127.33	15.21	11.9453	-22.03	2.44	38.22	9.23	4.83099															This study
Skåne	Lindby	Hässleberga I	55.5884	13.319	Lzzz/4172	H1:45	Kettle hole (H:1)	Pelvis	58.45	4.22	7.21985	-19.14	1.33	41.11	14.49	3.30998	10200	130	LuA-4495			-10481	-9461	-10523	-9402	-9938	299	12472	11351	11911.5	Magnell et al. 1999, this study
Skåne	Lindby	Hässleberga I	55.5884	13.319	Lzzz/4173	H1:46	Kettle hole (H:1)	Metapodial	86.87	3.7	4.25924	-18.39	0.66	36.54	12.23	3.48569															This study
Skåne	Lindby	Hässleberga I	55.5884	13.319	Lzzz/4175	H1:48	Kettle hole (H:1)	Shed antler	60.74	4.16	6.84886	-18.4932	0.344	40.3586	13.8901	3.38984	11390	90	Ua-3296			-11390	-11222	-11499	-11167	-11319	85	13448	13116	13282	Magnell et al. 1999, this study
Skåne	Lindby	Hässleberga I	55.5884	13.319	Lzzz/4176	H1:49	Kettle hole (H:1)	Scapula dx	63.12	2.58	4.08745	-18.42	1.43	40.36	16.24	2.89943															This study
Skåne	Lindby	Hässleberga I	55.5884	13.319	Lzzz/4177	H1:50	Kettle hole (H:1)	Scapula dx	51.58	1.07	2.07445	-18.48	1.64	40.01	15.79	2.9562															This study
Skåne	Lindby	Hässleberga I	55.5884	13.319	Lzzz/4178	H1:51	Kettle hole (H:1)	Tibia sin	70.61	4.89	6.92536	-17.93	0.76	39.48	15.84	2.90783	10236	46	UBA-52571		2024-02-20	-10042	-9877	-10480	-9798	-9967	120	12429	11747	11916	This study
Skåne	Lindby	Hässleberga I	55.5884	13.319	Lzzz/4181	H1:54	Kettle hole (H:1)	Shed antler	59.68	9.27	15.5328	-20.1538	1.246	37.9746	9.98409	4.43743															This study
Skåne	Lindby	Hässleberga I	55.5884	13.319	Lzzz/4182	H1:56	Kettle hole (H:1)	Femur sin	99.27	4.22	4.25103	-19.4731	2.364	38.923	13.1203	3.46107	10479	50	UBA-52572		2024-02-20	-10667	-10253	-10721	-10154	-10547	149	12670	12103	12386.5	This study
Skåne	Lindby	Hässleberga I	55.5884	13.319	Lzzz/4184	H1:59	Kettle hole (H:1)	Antler	91.53	2.06	2.25063	-21.38	0.16	42.08	12.02	4.0843															This study
Skåne	Lindby	Hässleberga I	55.5884	13.319	Lzzz/4186	H1:64	Kettle hole (H:1)	Maxilla	69.96	2.33	3.33047	-20.66	1.15	40.15	10.73	4.36549															This study
Skåne	Lindby	Hässleberga I	55.5884	13.319	Lzzz/4186	H1:64	Kettle hole (H:1)	P2	64.18	3.6	5.60922	-17.76	3.46	39.3	13.93	3.29146	9951	48	UBA-52573		2024-02-20	-9651	-9310	-9736	-9294	-9427	114	11685	11243	11464	This study
Skåne	Lindby	Hässleberga I	55.5884	13.319	Lzzz/4186	H1:64	Kettle hole (H:1)	P3	49.25	3.25	6.59898	-20.99	3.64	41.07	9.94	4.82042															This study
Skåne	Lindby	Hässleberga I	55.5884	13.319	Lzzz/4186	H1:64	Kettle hole (H:1)	P4	76.99	3.55	4.61099	-21.67	3.39	36.87	8.17	5.26499															This study
Skåne	Lindby	Hässleberga I	55.5884	13.319	Lzzz/4186	H1:64	Kettle hole (H:1)	M1	72.15	1.92	2.66112	-20.43	3.45	42.79	11.61	4.29989															This study
Skåne	Lindby	Hässleberga I	55.5884	13.319	Lzzz/4187	H1:68	Kettle hole (H:1)	Antler	129.2	5.84	4.52012	-18.3868	0.331	36.1736	12.3126	3.42759	11293	71	UBA-53344		2024-06-25	11291	11164	11359	11146	11242	62	13308	13095	13191	This study
Skåne	Lindby	Hässleberga I	55.5884	13.319	Lzzz/4188	H1:69	Kettle hole (H:1)	Antler	69.8	6.99	10.0143	-18.6102	1.15	38.518	13.1511	3.41704															This study
Skåne	Lindby	Hässleberga I	55.5884	13.319	Lzzz/4190	H1:70	Kettle hole (H:1)	Antler	81.76	4.93	6.02984	-18.92	0.17	39.49	13.94	3.305															This study
Skåne	Lindby	Hässleberga I	55.5884	13.319	Lzzz/4190	H1:70	Kettle hole (H:1)	Antler	53.76	6.53	12.1466	-19.91	0.32	41.71	14.59	3.33528															This study
Skåne	Lindby	Hässleberga I	55.5884	13.319	Lzzz/4192	H1:71	Kettle hole (H:1)	Antler	66.28	3.91	5.89922	-17.1527	1.051	38.2983	13.0101	3.43436	10256	47	UBA-52574		2024-02-20	-10092	-9881	-10493	-9809	-10011	148	12442	11758	11960	This study
Skåne	Lindby	Hässleberga I	55.5884	13.319	Lzzz/4194	H1:85	Kettle hole (H:1)	Calcaneus dx	55.28	1.47	2.65919	-18.23	1.46	39.51	13.88	3.32097	10920	140	LuA-4491			-11041	-10794	-11161	-10738	-10930	119	13110	12687	12898.5	Magnell et al. 1999, this study
Skåne	Lindby	Hässleberga I	55.5884	13.319	Lzzz/4195	H1:86	Kettle hole (H:1)	Naviculo-cuboid dx	55.14	2.48	4.49764	-18.22	0.85	41.97	16.31	3.00215															This study
Skåne	Lindby	Hässleberga I	55.5884	13.319	Lzzz/4196	H1:102	Kettle hole (H:1)	Atlas	59.72	5.31	8.89149	-17.78	1.29	40.09	14.16	3.30308															This study
Skåne	Lindby	Hässleberga I	55.5884	13.319	Lzzz/4197	H1:106	Kettle hole (H:1)	Antler	127.13	6.49	5.10501	-18.16	0.78	31.8	10.58	3.50662															This study
Skåne	Lindby	Hässleberga I	55.5884	13.319	Lzzz/4198	H1:110	Kettle hole (H:1)	Antler	59.56	3.1	5.20484	-19.46	1.64	36.88	12.88	3.34058															This study
Skåne	Lindby	Hässleberga I	55.5884	13.319	Lzzz/4199	H1:113	Kettle hole (H:1)	Antler	72.47	5.01	6.91321	-19.2141	0.14	38.9135	13.1383	3.45548	11160	70	UBA-53345		2024-06-25	11215	11049	11278	10947	11132	80	13227	12896	13081	This study
Skåne	Lindby	Hässleberga I	55.5884	13.319	Lzzz/4200	H1:116	Kettle hole (H:1)	Medial phalanx	58.66	5.94	10.1262	-19.01	1.61	40.84	14.18	3.36013															This study
Skåne	Lindby	Hässleberga I	55.5884	13.319	Lzzz/4202	H1:119	Kettle hole (H:1)	Antler	72.36	4.22	5.83195	-19.7298	0.107	40.2546	13.7911	3.40537															This study
Skåne	Lindby	Hässleberga I	55.5884	13.319	Lzzz/4203	H1:120	Kettle hole (H:1)	Antler	92.16	6.71	7.28082	-19.2631	0.357	38.2916	12.982	3.44119															This study
Skåne	Lindby	Hässleberga I	55.5884	13.319	Lzzz/4204	H1:121	Kettle hole (H:1)	Antler	117.74	7.05	5.98777	-20.36	1.61	42.46	14.68	3.37443	9936	45	UBA-52575		2024-02-20	-9449	-9307	-9662	-9290	-9396	103	11611	11239	11345	This study
Skåne	Lindby	Hässleberga I	55.5884	13.319	Lzzz/4205	H1:124	Kettle hole (H:1)	Antler	109.76	1.77	1.61261	-18.4528	0.71	34.5703	10.9816	3.6727															This study
Skåne	Lindby	Hässleberga I	55.5884	13.319	Lzzz/4206	H1:130	Kettle hole (H:1)	Pelvis dx	87.15	6.06	6.95353	-18.21	1.22	38.96	13.76	3.30329															This study
Skåne	Lindby	Hässleberga I	55.5884	13.319	Lzzz/4207	H1:135	Kettle hole (H:1)	Radius dx	55.69	3.08	5.53062	-18.65	1.64	40.33	13.98	3.36564															This study
Skåne	Lindby	Hässleberga I	55.5884	13.319	Lzzz/4208	H1:136	Kettle hole (H:1)	Antler	80.43	4.01	4.9857	-18.6824	1.425	38.0078	12.3807	3.58159															This study
Skåne	Lindby	Hässleberga I	55.5884	13.319	Lzzz/4209	H1:137	Kettle hole (H:1)	Proximal phalanx	48.55	2.08	4.28424	-18.46	1.59	40.84	14.41	3.3065	9790	75	UBA-50513		2023-05-31	-9325	-9164	-9450	-8861	-9263	120	11399	10810	11104.5	This study
Skåne	Lindby	Hässleberga I	55.5884	13.319	Lzzz/4211	H1:167	Kettle hole (H:1)	Humerus dx	101.76	3.98	3.91116	-20.22	1.3	41.16	12.86	3.73406	11410	130	LuA-4489												Magnell et al. 1999, this study
Skåne	Lindby	Hässleberga I	55.5884	13.319	Lzzz/4212	H1:187	Kettle hole (H:1)	Radioulna dx	50.84	0.86	1.69158	-18.64	0.94	19.41	8.42	2.68943	10580	140	LuA-4490			-10667	-10150	-10772	-9931	-10364	236	12760	11998	12379	Magnell et al. 1999, this study
Skåne	Lindby	Hässleberga I	55.5884	13.319	Lzzz/4213	H1:188	Kettle hole (H:1)	Antler	57.68	3.92	6.79612	-19.06	0.38	40.13	15.64	2.9935	Failed	Failed	UBA-52576		2024-02-20							Failed	Failed	Failed	This study
Skåne	Lindby	Hässleberga I	55.5884	13.319	Lzzz/4215	H1:24	Kettle hole (H:1)	Metapodial	50.23	2.16	4.30022	-18.19	1.11	41.61	16	3.03406															This study
Skåne	Lindby	Hässleberga I	55.5884	13.319	Lzzz/4216	H1:206	Kettle hole (H:1)	Antler	69.96	4.44	6.34648	-18.19	0.52	39.69	14.09	3.28637															This study
Skåne	Lindby	Hässleberga I	55.5884	13.319	Lzzz/4217	H1:208	Kettle hole (H:1)	Metacarpal dx	69.77	8.94	12.8135	-21.2815	1.021	39.3951	10.0994	4.55085															This study
Skåne	Lindby	Hässleberga I	55.5884	13.319	Lzzz/4218	H1:210	Kettle hole (H:1)	Metacarpal	61.39	0.85	1.38459	-18.16	0.74	29.29	12.45	2.74471															This study
Skåne	Lindby	Hässleberga I	55.5884	13.319	Lzzz/4219	H1:215	Kettle hole (H:1)	Metatarsal	71.64	0.85	1.18649	-19.08	1.32	38.31	15.04	2.97174															This study
Skåne	Lindby	Hässleberga I	55.5884	13.319	Lzzz/4220	H1:219	Kettle hole (H:1)	Skeletal part(s)	63.89	8.7	13.6172	-24.15	0.82	28.98	5.14	6.57782															This study
Skåne	Lindby	Hässleberga I	55.5884	13.319	Lzzz/4221	H1:220	Kettle hole (H:1)	Antler	92.92	3.56	3.83125	-20.32	0.47	39.96	13.62	3.42291	10867	67	UBA-53346		2024-06-25	10886	10792	11012	10771	10852	60	12961	12720	12801	This study
Skåne	Lindby	Hässleberga I	55.5884	13.319	Lzzz/4222	H1:221	Kettle hole (H:1)	Antler	66.07	1.13	1.71031	-18.9349	1.174	35.5585	11.7848	3.5202															This study
Skåne	Lindby	Hässleberga I	55.5884	13.319	Lzzz/4223	H1:222	Kettle hole (H:1)	Antler	66.71	5.62	8.42452	-20.5492	0.78	37.9879	10.0151	4.42522															This study
Skåne	Lindby	Hässleberga II	55.5884	13.319	Lzzz/4363	H2:12	Kettle hole (H:2)	Proximal phalanx	70.18	0.1	0.142491	-	-	-	-	-															This study
Skåne	Lindby	Hässleberga II	55.5884	13.319	Lzzz/4366	H2:25	Kettle hole (H:2)	Metatarsal	52.83	3.34	6.32217	-18.54	1.28	44.18	17.1	3.01423	10450	140	LuA-4496			-10667	-10150	-10772	-9931	-10364	236	12721	11880	12300.5	Magnell et al. 1999, this study
Skåne	Lindby	Hässleberga II	55.5884	13.319	Lzzz/4367	H2:26	Kettle hole (H:2)	Shed antler	70.28	5.44	7.74047	-17.6906	0.436	42.0384	14.2687	3.43724															This study
Skåne	Lindby	Hässleberga II	55.5884	13.319	Lzzz/4369	H2:28	Kettle hole (H:2)	Shed antler	64.03	7.84	12.2443	-18.0854	1.068	39.7281	13.3612	3.46894	9701	60	UBA-53347		2024-06-25	9261	8934	9291	8844	9166	131	11240	10793	11115	This study
Skåne	Lindby	Hässleberga II	55.5884	13.319	Lzzz/4370	H2:31	Kettle hole (H:2)	Metacarpal dx	60.72	1.55	2.5527	-19.126	1.806	37.6879	12.4946	3.51906	10770	150	LuA-4493			-10946	-10561	-11145	-10256	-10794	175	13094	12205	12649.5	Magnell et al. 1999, this study
Skåne	Lindby	Hässleberga II	55.5884	13.319	Lzzz/4371	H2:35	Kettle hole (H:2)	Antler	64.64	7.4	11.448	-19.51	0.66	40.81	14.58	3.26555	Failed	Failed	UBA-52578		2024-02-20							Failed	Failed	Failed	This study
Skåne	Lindby	Hässleberga II	55.5884	13.319	Lzzz/4372	H2:36	Kettle hole (H:2)	Ulna	91.61	0.1	0.109158	-	-	-	-	-															This study
Skåne	Lindby	Hässleberga II	55.5884	13.319	Lzzz/4373	H2:41	Kettle hole (H:2)	Metatarsal	51.25	0.8	1.56098	-18.01	1.73	37.75	14.61	3.01449															This study
Skåne	Lindby	Hässleberga II	55.5884	13.319	Lzzz/4374	H2:43	Kettle hole (H:2)	Antler	79.81	5.35	6.70342	-19.7	0.91	41.78	14.72	3.31137	Failed	Failed	UBA-52579		2024-02-20							Failed	Failed	Failed	This study
Skåne	Lindby	Hässleberga II	55.5884	13.319	Lzzz/4376	H2:46	Kettle hole (H:2)	Antler	74.03	3.55	4.79535	-19.789	0.473	37.6888	12.2319	3.59472															This study
Skåne	Lindby	Hässleberga II	55.5884	13.319	Lzzz/4377	H2:52	Kettle hole (H:2)	Antler	75.07	8.06	10.7366	-18.3298	0.726	40.2282	13.7915	3.40304	9939	56	UBA-50514		2023-05-31	-9651	-9298	-9739	-9286	-9421	119	11688	11235	11461.5	This study
Skåne	Lindby	Hässleberga II	55.5884	13.319	Lzzz/4378	H2:63	Kettle hole (H:2)	Antler	83.24	9.55	11.4728	-19.3365	0.859	38.1625	12.9581	3.43591	9914	61	UBA-52580		2024-02-20	9509	9287	9733	9259	9390	116	11682	11208	11339	This study
Skåne	Lindby	Hässleberga II	55.5884	13.319	Lzzz/4379	H2:64	Kettle hole (H:2)	Antler	91.31	4.98	5.45395	-19.6406	0.278	38.0961	12.7267	3.49229															This study
Skåne	Lindby	Hässleberga II	55.5884	13.319	Lzzz/4380	H2:65	Kettle hole (H:2)	Shed antler	53.89	3.82	7.08851	-18.9521	1.902	38.0517	13.1547	3.37475															This study
Skåne	Lindby	Hässleberga II	55.5884	13.319	Lzzz/4381	H2:82	Kettle hole (H:2)	Antler	79.95	4.1	5.12821	-19.59	0.7	42.3969	16.8454	2.93629	9694	62	UBA-50515		2023-05-31	-9258	-8930	-9289	-8839	-9154	133	11238	10788	11013	This study
Skåne	Lindby	Hässleberga II	55.5884	13.319	Lzzz/4382	H2:114	Kettle hole (H:2)	Humerus dx	56.05	1	1.78412	-19.15	2.12	40.33	14.79	3.18132	Failed	Failed	UBA-52581		2024-02-20							Failed	Failed	Failed	This study
Skåne	Lindby	Hässleberga II	55.5884	13.319	Lzzz/4383	H2:125	Kettle hole (H:2)	Antler	83.36	4.83	5.79415	-19.3613	0.226	36.4871	12.3079	3.45861															This study
Skåne	Lindby	Hässleberga II	55.5884	13.319	Lzzz/4384	H2:131	Kettle hole (H:2)	Antler	85.83	2.94	3.42538	-19.5431	0.899	39.5672	13.3145	3.46702	Failed	Failed	UBA-52582		2024-02-20							Failed	Failed	Failed	This study
Skåne	Lindby	Hässleberga II	55.5884	13.319	Lzzz/4385	H2:141	Kettle hole (H:2)	Tibia dx	65.8	1.25	1.8997	-18.06	1.08	40.19	15.71	2.98462	11185	64	UBA-50516		2023-05-31	-11221	-11122	-11283	-10975	-11160	68	13232	12924	13078	This study
Skåne	Lindby	Hässleberga II	55.5884	13.319	Lzzz/4386	H2:145	Kettle hole (H:2)	Radius dx	52.51	0.57	1.08551	-20.03	1.41	16.74	7.12	2.74298															This study
Skåne	Lindby	Hässleberga III	55.5884	13.319	Lzzz/4416	H3:15	Kettle hole (H:3)	Tibia dx	59.92	2.13	3.55474	-18.3021	2.295	38.7255	13.2311	3.41465															This study
Skåne	Lindby	Hässleberga III	55.5884	13.319	Lzzz/4417	H3:26	Kettle hole (H:3)	Antler	61.95	2.39	3.85795	-18.9689	1.283	38.2368	12.9446	3.44619															This study
Skåne	Lindby	Hässleberga IV	55.5884	13.319	Lzzz/4436	H4:2	Kettle hole (H:4)	Antler	115.76	2.4	2.07326	-19.5813	0.194	34.4847	11.8152	3.40513															This study
Skåne	Lindby	Hässleberga IV	55.5884	13.319	Lzzz/4437	H4:5	Kettle hole (H:4)	Talus sin	114.01	0.42	0.368389	-	-	-	-	-															This study
Skåne	Lindby	Hässleberga IV	55.5884	13.319	Lzzz/4438	H4:6	Kettle hole (H:4)	Shed antler	74.29	2.87	3.86324	-19.0795	1.265	38.4327	12.8541	3.48824	10102	46	UBA-52583		2024-02-20	-9868	-9465	-9923	-9451	-9732	126	11872	11400	11636	This study
Skåne	Lindby	Hässleberga IV	55.5884	13.319	Lzzz/4439	H4:17	Kettle hole (H:4)	Antlers	90.48	5.77	6.3771	-17.9632	1.436	39.5996	12.9631	3.56393	10592	47	UBA-52584		2024-02-20	-10736	-10556	-10769	-10538	-10686	68	12718	12487	12602.5	This study
Skåne	Lindby	Hässleberga VII	55.5884	13.319	Lzzz/4444	H7:2	Kettle hole (H:7)	Antler	93.91	2.98	3.17325	-19.9991	1.3	37.4973	12.6128	3.46845	11311	48	UBA-52585		2024-02-20	-11338	-11175	-11352	-11166	-11256	51	13301	13115	13208	This study
Skåne	Lindby	Hässleberga	55.5884	13.319	Lzzz/3622	Kat 135		Metatarsal dx	61.21	2.95	4.81947	-27.2239	1.171	32.1815	2.85203	13.1643															This study
Skåne	Lindby	Hässleberga	55.5884	13.319	Lzzz/3622	Kat 135		Metatarsal dx	68.45	1.84	2.68809	-19.24	1.12	40.13	15.56	3.00889															This study
Skåne	Lindby	Hässleberga II	55.5884	13.319	Lzzz/4375	Kat 45		Antler	70.11	3.33	4.74968	-19.728	1.025	37.6778	12.7186	3.45616															This study
Skåne	Lindby	Hässleberga 91	55.5884	13.319	Lzzz/4479	H91:8	Kettle Hole	Antler	79.15	4.35	5.49589	-19.6019	-0.154	40.5546	14.3393	3.29958	11020	60	LuS-19099		2023-11-23	-11112	-10896	-11142	-10833	-11000	80	13091	12782	12936.5	This study
Skåne	Lindby	Hässleberga II	55.5884	13.319	Lzzz/4365	H2	Kettle Hole	Ossa longa	59.61	1.62	2.71766	-18.5275	1.268	36.9512	12.696	3.39553															This study
Skåne	Lindby	Hässleberga I	55.5884	13.319	Lzzz/4214	H1	Kettle Hole	Ossa longa	64.86	0.95	1.46469	-18.2556	1.027	34.7443	12.0097	3.37519															This study
Skåne	Gärsnäs	Eilertslund	55.5913	14.2362		ÖM 4857 (?)		Antler	63.51	2.26	3.55849	-21.3025	2.371	38.399	13.058	3.43075															This study
Skåne	Smedstorp	Pinneboda	55.5935	14.15	Lzzz/4516			Antler	70.47	2.21	3.13609	-	-	-	-	-															This study
Skåne	Hyby	Vinninge mosse	55.5962	13.2241	Lzzz/3545	Kat 148	Bog	Shed antler	77.26	6.68	8.64613	-17.8	0.33	42.79	16.62	3.00371	9931	71	UBA-52229		2024-02-09	-9653	-9293	-9745	-9264	-9432	133	11694	11213	11381	This study
Skåne	Lyngby	Lyngby slätter	55.5982	13.3388	Lzzz/3521	Kat 117, 83		Shed antler	121.05	1.34	1.10698	-20.44	1.58	42.65	15.62	3.18555	10170	120	Lu-3249			-10094	-9455	-10511	-9374	-9865	280	12460	11323	11891.5	Sommer et al. 2011, this study
Skåne	Genarp	Galtasjön	55.6	13.38	SGU 1016	C1143A:311:24	Bog	Shed antler	65.72	1.59	2.41935	-18.176	0.846	46.9481	16.4796	3.32367	9742	57	UBA-51544	St-12965 (9950±105 BP)	2023-09-07	-9289	-9164	-9313	-8866	-9228	108	11812	11202	11507	Sommer et al. 2011, This study
Skåne	Östra Vemmerlöv	Gyllebo mosse	55.6018	14.2131	Lzzz/3621	Kat 155		Pelvis	52.62	0.85	1.61536	-19.12	1.39	35.03	13.39	3.05215															This study
Skåne	Östra Vemnerlöv	Gyllebo mosse	55.6018	14.2131	Lzzz/3525	Kat 151, 150		Antler and cranium	56.77	0.66	1.16259	-19.56	1.24	41.16	15.83	3.03348	10273	55	UBA-50519		2023-05-31	-10475	-9883	-10510	-9867	-10065	175	12459	11816	12137.5	This study
Skåne	Östra Vemnerlöv	Gyllebo mosse	55.6018	14.2131	Lzzz/3525	Kat 150		Antler	80.03	1.66	2.07422	-19.7299	1.205	39.4146	13.2915	3.45963															This study
Skåne	Östra Vemnerlöv	Gyllebo mosse	55.6018	14.2131	Lzzz/3525	Kat 150		Cranium	63.57	1.5	2.3596	-18.9735	1.598	38.274	12.9342	3.45233															This study
Skåne	Mölleberga	Lilla Mölleberga nr 3	55.6031	13.1414	Lzzz/3528	Kat 144		Shed antler	50.4	3.79	7.51984	-17.72	0.79	40.38	15.95	2.95361	9720	62	UBA-53349		2024-06-25	9283	8949	9301	8846	9189	128	11250	10795	11138	This study
Skåne	Mölleberga	Lilla Mölleberga 3	55.6031	13.1414	Lzzz/3542	Kat 143		Shed antler	80.77	3.78	4.67996	-18.8935	1.051	35.968	12.1216	3.46181	9904	46	UBA-52590		2023-01-31	-9442	-9294	-9655	-9261	-9359	84	11604	11210	11308	This study
Skåne	Tranås	Esperöds gård	55.6101	13.9332	Lzzz/3523	Kat 118		Shed antler	81.48	4.08	5.00736	-22.6747	0.621	38.8046	8.81282	5.13707															This study
Skåne	Sankt Olof	Snapparps mosse	55.6174	14.1548	Lzzz/3522	Kat 152		Shed antler	78.55	2.56	3.25907	-21.3099	0.821	35.4009	8.97481	4.60188															This study
Skåne	Sankt Olof	Snapparps mosse	55.6174	14.1548	Lzzz/3559	Kat 153		Shed antler	52.1	2.83	5.43186	-18.8961	2.609	41.7312	14.0864	3.45627	10230	52	UBA-51875		2023-10-12	-10046	-9871	-10484	-9705	-9962	134	12433	11654	12043.5	This study
Skåne	Rörum	Rörums mosse	55.6196	14.2432		ÖM 7029		Antler	49.77	2.67	5.36468	-18.4773	1.217	36.2423	12.535	3.37318	10140	120	Lu-3253			-9995	-9454	-10493	-9320	-9798	267	12442	11269	11855.5	Sommer et al. 2011, this study
Skåne	Sankt Olof	Ekeröd	55.63	14.07	SGU 1009	C1143A:313:18		Shed antler	80.87	2.53	3.12848	-18.016	0.795	51.6661	17.7719	3.3917	9805	57	UBA-51545	St-12967 (9895±180 BP)	2023-09-07	-9307	-9241	-9443	-9162	-9276	61	11995	10750	11372.5	This study
Skåne	Sankt Olof	Östaröds mosse	55.6365	14.1192	Lzzz/3628	Kat 127	Earthen find	Shed antler	54.95	1.27	2.31119	-	-	-	-	-															This study
Skåne	Sankt Olof	Kyrkeröd	55.64	14.07	ÖM 3143	ÖM 3143		Antler	58.54	1.14	1.94739	-20.102	-0.17	31.4758	10.3058	3.56321	10980	130	Lu-3264		nd	-11104	-10820	-11166	-10781	-10969	110	13115	12730	12922.5	Sommer et al. 2011, this study
Skåne	Lövestad	Lövestad torvmosse	55.6543	13.8954	Lzzz/3564	Kat 110		Shed antler	75.88	2.31	3.04428	-19.2447	1.672	42.3419	13.6219	3.62643															This study
Skåne	Staffanstorp	Brågarp	55.6563	13.2109	Lzzz/3251	Kat 9	Bog	Antler	92.84	5.42	5.838	-18.4687	1.525	38.4501	13.0244	3.44417	9840	38	Ua-76716		2023-01-31	-9312	-9263	-9371	-9245	-9292	35	11320	11194	11257	This study
Skåne	Tolånga	Tolånga socken	55.6697	13.7698	Lzzz/3553	Kat 147	Bog	Shed antler	78.81	6.69	8.48877	-18.8352	0.96	38.1443	13.0658	3.40597	9953	47	UBA-51873		2023-10-12	-9651	-9312	-9736	-9295	-9429	114	11685	11244	11464.5	This study
Skåne	Skåne	Skåne	55.7047	13.191					80.23	3.99	4.9732	-20.1908	0.666	39.3853	13.2489	3.46817															This study
Skåne	Skåne	Skåne	55.7047	13.191	Lzzz/3565	Kat 162		Shed antler	77.06	4.45	5.77472	-20.6234	1.473	39.8013	10.3664	4.47937															This study
Skåne		Södra Skåne	55.7047	13.191	Lzzz/3617	Kat 91		Antler	49.85	1.28	2.5677	-19.4	0.55	34.04	12.97	3.06194	10649		UBA-52242		2024-02-09	-10781	-10667	-10801	-10534	-10711	81	12750	12483	12616.5	This study
Skåne	Holmby	Holmby	55.7481	13.3991	Lzzz/3572	Kat 133		Antler	53.67	3.49	6.5027	-18.5096	1.249	40.59	13.4625	3.51754	9781	63	UBA-52237	Lu-3261 (9930±110 BP)	2024-02-09	-9309	-9220	-9442	-8929	-9259	91	11391	10878	11208	Sommer et al. 2011, This study
Skåne	Västerstad	Askeröds mosse	55.76	13.58	SGU 1010	C1143:315:37		Antler	62.14	3.13	5.03701	-18.142	1.912	51.2728	17.7337	3.37314	9770	105	St-12968			-9367	-8927	-9655	-8809	-9228	189	11604	10758	11181	This study
Skåne	Västra Karaby	Lackalänga or Ålstorps	55.7735	13.1131	Lzzz/3623	Kat 69	Bog	Metatarsal sin	63.45	0.97	1.52876	-18.6	1.29	39.67	14.92	3.10199															This study
Skåne	Stora Harrie	Stora Harrie mosse	55.8006	13.1337	Lzzz/3547	Kat 159		Shed antler	59.9	2.47	4.12354	-23.9731	0.767	38.9565	7.55474	6.01599															This study
Skåne	Dagstorp	Dagstorp	55.8132	13.0742	Lzzz/3557	Kat 111	Bog	Shed antler	57.09	5.8	10.1594	-18.1243	4.023	42.6291	14.4603	3.43935	9890	52	UBA-51874		2023-10-12	-9443	-9286	-9655	-9251	-9351	87	11604	11200	11402	This study
Skåne	Dagstorp	Dagstorps mosse	55.8132	13.0742	LUHM 22950	LUHM	Bog	Shed antler	66.92	2.41	3.60132	-19.1265	0.739	38.2428	12.7193	3.5078	9965	40	LuS-19097		2023-11-23	-9651	-9320	-9735	-9306	-9439	110	11684	11255	11469.5	This study
Skåne	Södervidinge	Allarps mosse	55.82	13.09	LUHM 32630	LUHM	Peat	Antler	56.85	3.12	5.48813	-19.1635	-0.486	37.2727	12.9802	3.3501	10550	50	LuS-19098		2023-11-23	-10721	-10541	-10750	-10526	-10635	80	12699	12475	12587	This study
Skåne	Munkarp	Mickelsmossen	55.9491	13.4536	LUHM 81075	LUHM	Bog	Shed antler	87.15	5.33	6.11589	-19.7302	0.417	38.2865	13.3501	3.34585	11205	50	UBA-51880		2023-10-12	-11212	-11146	-11286	-11060	-11177	40	13235	13009	13122	This study
Skåne	Munkarp	Mickelsmossen	55.9491	13.4536	LUHM 81075	LUHM	Bog	Shed antler	92.37	7.02	7.59987	-19.0802	-0.052	38.4644	13.4522	3.33589	11367	62	UBA-50523		2023-05-31	-11352	-11231	-11446	-11167	-11296	60	13395	13116	13255.5	This study
Skåne	Munkarp	Mickelsmossen	55.9491	13.4536	LUHM 81075	LUHM	Bog	Antler	61.22	3.03	4.94936	-19.3882	0.282	39.5656	13.5376	3.40975	10696	67	UBA-50524		2023-05-31	-10793	-10681	-10808	-10552	-10749	56	12757	12501	12629	This study
Skåne	Munkarp	Mickelsmossen	55.9491	13.4536	LUHM 81075	LUHM	Bog	Shed antler	56.51	1.92	3.39763	-17.5841	0.489	35.9637	12.4629	3.36661															This study
Skåne	Munkarp	Mickelsmossen	55.9491	13.4536	LUHM 29234	LUHM	Bog	Antler	90.83	2.41	2.65331	-19.9723	0.791	41.0287	14.4076	3.32233	10864	59	UBA-50525		2023-05-31	-10879	-10797	-10949	-10779	-10846	50	12898	12728	12813	This study
Skåne	Munkarp	Mickelsmossen	55.9491	13.4536	LUHM A	Lyngby Axe	Bog	Antler	-	-	-	-19.4	-	-	-	-	10980	110		OxA-2792											-
Skåne	Höör	Ullstorp	55.9774	13.5382	Lzzz/3526	Kat 154		Shed antler	56.25	3.27	5.81333	-20.9691	1.385	37.1805	9.45398	4.58826															This study
Skåne	Skåne	Blinkarps mosse	55.9974	13.2672				Antler	67.7	3.8	5.613	-19.0415	1.662	37.7952	13.2325	3.33229						-9754	-9330	-9984	-9274	-9589	200	11933	11223	11578	This study
Skåne	Helsingborg	Allerums mosse	56.099	12.6756	Lzzz/3222	Kat 29		Antler	74.73	4.63	6.19564	-20.9684	0.775	38.5266	9.37179	4.79606															This study
Skåne	Torsjö	Bara	56.1507	13.5392	Lzzz/3551	Kat 124	Bog	Shed antler	90.67	2.37	2.61387	-18.7254	0.549	39.1945	13.393	3.41423	10524	51	UBA-51872		2023-10-12	-10672	-10533	-10742	-10251	-10603	102	12691	12200	12445.5	This study
Skåne	Torsjö	Bara	56.1507	13.5392	Lzzz/3561	Kat 127		Antler	56.59	6.48	11.4508	-17.6763	1.482	42.2346	13.6571	3.60792	413	29	Ua-76722		2023-01-31										This study
Skåne	Torup	Bara	56.1507	13.5392	Lzzz/3566	Kat 123	Bog	Shed antler	52.89	3.75	7.09019	-18.3495	1.002	41.6794	13.5898	3.57813	10051	46	UBA-51877		2023-10-12	-9755	-9453	-9862	-9392	-9617	122	11811	11341	11576	This study
Skåne	Östraby	Hjärsås 3	56.2037	14.1371	Lzzz/3524	Kat 161		Shed antler	56.88	2.7	4.74684	-18.01	0.21	42.65	16.79	2.96357	10776	68	UBA-51884		2023-10-12	-10818	-10750	-10891	-10675	-10791	46	12840	12624	12732	This study
Skåne	Kullabygden	Kullabygden i kärrhåla	56.2405	12.613	Lzzz/3822	Kat 139		Antlers	82.13	5.44	6.62365	-19.0117	-0.181	40.8822	14.0226	3.40137	10825	40	Ua-76721		2023-01-31	-10821	-10781	-10877	-10778	-10806	28	12826	12727	12776.5	This study
Västergötland	Fotskäl	Edared	57.28	12.26	-	-	Kettle hole	Antler	-	-	-	-	-	-	-	-	12265	100		St-2470		-12843	-12103	-12898	-11931	-12322	249	14847	13880	14271	Mörner 1969; Fredén 1984
Västergötland	Örgryte	Lilla Torp	57.6996	12.0227	CollAn 7390			Antler	66.71	1.55	2.32349	-20.522	1.684	44.3065	15.5405	3.3262	10752	61	UBA-51528		2023-09-07	-10806	-10755	-10874	-10675	-10780	37	12823	12624	12723.5	This study
Västergötland	Örgryte	Gubberogatan	57.7	11.97	CollAn 7082			Antler	61.2	2.44	3.98693	-18.811	1.05	43.8911	15.5319	3.29684	11182	66	UBA-51529		2023-09-07	11223	-11063	-11284	-10968	-11157	72	13233	12917	13075	This study
Västergötland	Västergötland	Västergötland	57.7089	11.9746				Ossa longa	70.54	3.11	4.40885	-21.666	5.811	45.5558	15.9605	3.33	88	25	UBA-52245		2024-02-09										This study
Västergötland	Örgryte	Fräntorp	57.72	12.05	CollAn 6107			Antler	59.11	0.72	1.21807	-19.4	0.132	44.6511	15.4345	3.3751	10742	70	UBA-51531		2023-09-07	-10806	-10740	-10874	-10670	-10774	50	12823	12619	12721	This study
Västergötland	Lundby	Lindholmens verkstad	57.7204	11.9119	CollAn 1421			Antler	51.24	3.16	6.16706	-19.341	2.845	39.5628	14.1187	3.26919	212	29	UBA-51534		2023-09-07										This study
Västergötland	Hångsdala	Hångsdala	58.1154	13.7823	CollAn 7118			Shed antler	48.09	0.96	1.99626	-17.873	1.082	41.146	14.1318	3.39686	9889	61	UBA-51530		2023-09-07	-9446	-9277	-9660	-9247	-9359	104	11609	11196	11402.5	This study
Västergötland	Marka	S Nyhems gård	58.1589	13.4802	CollAn 7219			Ossa longa	101.55	0	0	-18.214	2.668	40.9076	13.7688	3.4662	8974	51	UBA-51532		2023-09-07	-8279	-8015	-8289	-7960	-8186	100	10238	9909	10073.5	This study
Västergötland	Vartofta-Åsaka	Skrivaregården	58.35	13.39	-	-		Pollen?	-	-	-	-	-	-	-	-	9875	105				-9655	-9241	-9857	-9147	-9393	176	11806	11096	11342	Hallgren 2018
Ötergötland	-	Älkärr	58.14	15.18	-	-		Antler	-	-	-	-	-	-	-	-	9690	105	Ua-2551			-9273	-8856	-9319	-8760	-9080	163	11268	10709	11029	Hallgren 2018
Bohuslän	Torsby	Bräckebankerna	58.35	11.96	CollAn 7045			Antler	55.96	2.17	3.87777	-18.083	2.41	43.2562	14.8881	3.38967	9523	51	UBA-51535		2023-09-07	-9119	-8751	-9142	-8651	-8908	136	11091	10600	10845.5	This study
Bohuslän	Uddevalla	Kuröd	58.35	11.9792	CollAn 6021			Tibia dx	63.25	3.32	5.24901	-18.98	2.352	45.7733	15.8567	3.36779	9566	53	UBA-51533		2023-09-07	-9125	-8813	-9196	-8759	-8977	122	11143	10697	10920	This study
Värmland	Säffle	Långserud	59.2833	12.6779	LUHM		Found in a well	Shed antler	95.2	3.99	4.19118	-20.2301	0.897	40.4925	14.348	3.29252	245	30	LuS-19100		2023-11-23										This study
Dalarna	-	Limsjön	60.44	15.04	-	-	Hearth A50	Burnt skeletal remains	-	-	-	-	-	-	-	-	8301	59		Ua-46094		-7478	-7194	-7518	-7087	-7357	101	9467	9036	9306	Wehlin 2014
											Mean (All)	-18.8885	1.04807				Mean (Antler)	-18.9786	0.919702		Mean (Bones)	-18.6221	1.42037
											Sd	0.739811	0.701678				Sd	0.776612	0.6957		Sd	0.525842	0.458363
											MIN	-21.75	-0.486				MIN	-21.75	-0.486		MIN	-20.03	0.66
											MAX	-17.1527	4.853				MAX	-17.1527	4.853		MAX	-17.78	2.668
																	Table S1 Results with accepted values of the analysed reindeer in this study. This table contains results from stable δ13C and δ15N isotope and 14C analysis of reindeer from Southern and Western Sweden. Previous radiocarbon results are also reported here (Magnell et al., 1999; Aaris-Sørensen et al., 2007; Sommer et al., 2011). Struck-out samples are sample that did not fulfil the quality criteria…
