# Supplementary material for: Tracing the early dispersal of reindeer in southern Sweden: Chronology, habitat, and human interaction (c. 12,000–7000 BCE)
Source: Holocene. 2026 Mar 11;36(5-6):607–23. doi: 10.1177/09596836261422209 (PMC13258190; doi:10.1177/09596836261422209)
Supplement: sj-xlsx-2-hol-10.1177_09596836261422209 – Supplemental material for Tracing the early dispersal of reindeer in southern Sweden: Chronology, habitat, and human interaction (c. 12,000–7000 BCE) [file sj-xlsx-2-hol-10.1177_09596836261422209.xlsx]

## Sheet: Table S2
Table S2 Previous 14C results of reindeer skeletal remains published in Hedges et al. (1995), Magnell et al. (1999) and Sommer et al. (2011) which has not been found in the archives and were not analyzed for stable isotopes.
Site	Landscape	14C-date (BP)	s.d. (BP)	14C lab-ID	Cal BCE (1σ)		Cal BCE (2σ)		Cal BCE (2σ) Median	Sigma	Cal BP (2σ)		Cal BP (2σ) Median	REF
					MAX	MIN	MAX	MIN			MAX	MIN
Bara	Skåne	9090	90	Oxa-2793	9455	9232	9560	7966	8316	131	10509	9915	10265	Hedges et al. 1995
Mickelsmosse	Skåne	10980	110	OxA-2791	11103	10821	11144	10799	10964	101	13093	12748	12913	Hedges et al. 1995
Rynge herrgård, 1001	Skåne	9460	110	St-12803	9120	8573	9218	8479	8797	196	11167	10428	10746	Sommer et al. 2011
Rynge herrgård, 1005	Skåne	9735	110	St-12801	9309	8862	9449	8772	9163	184	11398	10721	11112	Sommer et al. 2011
Hylteberga 15, 1007	Skåne	9830	105	St-12806	9649	9162	9752	8856	9317	189	11701	10805	11266	Sommer et al. 2011
Skabersjö	Skåne	9830	110	Lu-3257	9651	9158	9779	8852	9320	199	11728	10801	11269	Sommer et al. 2011
Röstånga	Skåne	9990	120	Lu-3269	9741	9321	9977	9257	9565	195	11926	11206	11514	Sommer et al. 2011
Östra Grevie SGU 1014	Skåne	10000	105	St-12972	9742	9330	9924	9277	9568	176	11873	11226	11517	Sommer et al. 2011
Östra Tomarp	Skåne	10040	120	Lu-3267	9857	9383	10019	9277	9625	212	11968	11226	11574	Sommer et al. 2011
Hässleberga, Dragontorpet 2, H1:47	Skåne	10055	80	Ua-3295	9792	9452	9923	9320	9627	158	11872	11269	11576	Magnell et al. 1999; Sommer et al. 2011
Rynge herrgård, 1004	Skåne	10060	120	St-12802	9868	9404	10091	9282	9653	221	12040	11231	11602	Sommer et al. 2011
Arrie Risebjer, LUKA B:23	Skåne	10120	120	Lu-3260	9985	9454	10484	9306	9756	256	12433	11255	11705	Sommer et al. 2011
Löberöd SGU 1011	Skåne	10150	100	St-12969	9998	9456	10485	9363	9813	235	12434	11312	11762	Sommer et al. 2011
Arrie LUKA B:70	Skåne	10210	110	Ua-3292	10480	9674	10519	9452	9956	271	12468	11401	11905	Sommer et al. 2011
Hässleberga Dragontorpet 3, H1:52	Skåne	10265	140	Ua-3294	10511	9809	10659	9454	10088	297	12608	11403	12037	Magnell et al. 1999; Sommer et al. 2011
Sallerups tegelbruk SGU 1015	Skåne	10390	110	St-12973	10531	10056	10674	9884	10304	211	12623	11833	12253	Sommer et al. 2011
Arrie	Skåne	10480	110	Ua-2278	10719	10156	10758	10029	1029	206	12707	11978	12378	Sommer et al. 2011
Björka	Skåne	10595	110	St-13053	10777	10533	10806	10153	10628	172	12755	12102	12577	Sommer et al. 2011
Käglinge 1:50	Skåne	10960	125	Ua-3298	11045	10811	11151	10781	10953	108	13100	12730	12902	Sommer et al. 2011
Arrie	Skåne	11170	110	Lu-1059	11223	10979	11350	10888	11127	115	13299	12837	13076	Sommer et al. 2011
Hässleberga H1:134	Skåne	11300	140	LuA-4492	11377	11141	11515	10963	11256	134	13464	12912	13205	Magnell et al. 1999; Sommer et al. 2011
Gellabjer SGU 1012	Skåne	11490	115	St-12970	11525	11294	11641	11212	11414	109	13590	13161	13363	Sommer et al. 2011
Arrie Risebjer B:20	Skåne	11500	130	Lu-3251	11541	11292	11652	11170	11423	123	13601	13119	13372	Sommer et al. 2011
Skåne B:30 from Börringe area.	Skåne	11545	105	St-13046	11552	11361	11650	11231	11459	104	13599	13180	13408	Sommer et al. 2011
Skåne B:30 from Börringe area.	Skåne	11770	140	Lu-3262	11830	11550	12066	11398	11694	155	1405	13347	13643	Sommer et al. 2011
